# Supplementary material for: Understanding Altered Dynamics in Cocaine Use Disorder Through State Transitions Mediated by Artificial Perturbations
Source: Brain Sci. 2025 Feb 28;15(3):263. doi: 10.3390/brainsci15030263 (PMC11939957; doi:10.3390/brainsci15030263)
Supplement: Supplementary file 1 [file brainsci-15-00263-s001.zip]

Archive with 1 entries (1 files):
- brainsci-3478164-supplementary.pdf
